# Supplementary material for: Contact area and pressure changes of patellofemoral joint during stair ascent and stair descent
Source: BMC Musculoskelet Disord. 2023 Sep 28;24:767. doi: 10.1186/s12891-023-06882-0 (PMC10537124; doi:10.1186/s12891-023-06882-0)
Supplement: Supplementary file 1 — Additional file 1. [file 12891_2023_6882_MOESM1_ESM.xlsx]

## Sheet: Demographic characteristics
No	Age (y)	Height (m)	Body mass (kg)	BMI (kg/m2)
1	23	1.78	75	23.6713
2	25	1.83	78	23.2912
3	23	1.81	80	24.4193
4	27	1.76	71	22.921
5	23	1.79	82	25.5922
6	25	1.8	76	23.4568
7	25	1.81	79	24.114
8	27	1.82	82	24.7555
9	25	1.78	73	23.04

## Sheet: Mechanical characteristic
No	Stair ascent					Stair descent
	POPC (Mise,Mpa)	PCS	POFTC	FTCS	Contact area )(mm2)	POPC (Mise,Mpa)	PCS	POFTC	FTCS	Contact area (mm2 )
1	1.771	2.773	1.78	2.95	432.3	1.667	2.537	1.559	2.51	248.1
2	1.835	2.864	1.856	3.04	436.2	1.719	2.614	1.607	2.59	251.3
3	1.844	2.873	1.864	3.12	435.6	1.734	2.622	1.615	2.61	250.8
4	1.677	2.698	1.697	2.89	432.1	1.646	2.511	1.543	2.49	247.6
5	1.852	2.896	1.875	3.17	435.2	1.741	2.655	1.624	2.66	249.4
6	1.784	2.795	1.82	2.99	434.8	1.685	2.549	1.578	2.54	248.3
7	1.838	2.87	1.861	3.08	434.6	1.725	2.618	1.611	2.6	250.2
8	1.849	2.887	1.873	3.14	436	1.733	2.65	1.619	2.63	249.8
9	1.665	2.684	1.691	2.88	432.1	1.645	2.51	1.544	2.49	247.9
	POPC:The pressure of patellar cartilage
	PCS:Patellar contact stress
	POFTC:The pressure of femoral trochlea cartilage
	FTCS:Femoral trochlear contact stress
